# Supplementary material for: Phosphate Restriction Promotes Longevity via Activation of Autophagy and the Multivesicular Body Pathway
Source: Cells. 2021 Nov 13;10(11):3161. doi: 10.3390/cells10113161 (PMC8620443; doi:10.3390/cells10113161)
Supplement: Supplementary file 1 [file cells-10-03161-s001.zip]

Archive with 1 entries (1 files):
- cells-1396255-supplementary.pdf
